# Supplementary material for: Polysaccharides and Phenolic Compounds Recovered from Red Bell Pepper, Tomato and Basil By-Products Using a Green Extraction by Extractor Timatic®
Source: Int J Mol Sci. 2023 Nov 23;24(23):16653. doi: 10.3390/ijms242316653 (PMC10706253; doi:10.3390/ijms242316653)
Supplement: Supplementary file 1 [file ijms-24-16653-s001.zip]

Archive with 1 entries (1 files):
- ijms-2690070-supplementary.pdf
